# Supplementary material for: Thrombosis and thrombocytopenia after vaccination against and infection with SARS-CoV-2 in the United Kingdom
Source: Nat Commun. 2022 Nov 23;13:7167. doi: 10.1038/s41467-022-34668-w (PMC9684520; doi:10.1038/s41467-022-34668-w)
Supplement: Supplementary file 4 — Source Data [file 41467_2022_34668_MOESM4_ESM.xlsx]

## Sheet: Figure 2
outcome	cohort	Observed events	Expected events	Standardised incidence ratio (95% CI)
ChAdOx1 first-dose	Cerebral venous sinus thrombosis	16	3.86355	4.14 (2.54 to 6.76)
ChAdOx1 first-dose	Deep vein thrombosis - narrow	456	448.503	1.02 (0.93 to 1.11)
ChAdOx1 first-dose	Immune thrombocytopenia	45	25.1732	1.79 (1.33 to 2.39)
ChAdOx1 first-dose	Ischemic stroke	128	155.821	0.82 (0.69 to 0.98)
ChAdOx1 first-dose	Myocardial infarction or ischemic stroke	712	839.233	0.85 (0.79 to 0.91)
ChAdOx1 first-dose	Myocardial infarction	606	708.638	0.86 (0.79 to 0.93)
ChAdOx1 first-dose	Pulmonary embolism	466	370.196	1.26 (1.15 to 1.38)
ChAdOx1 first-dose	Splanchnic Vein Thrombosis	17	13.9123	1.22 (0.76 to 1.97)
ChAdOx1 first-dose	Thrombocytopenia	2615	1824.13	1.43 (1.38 to 1.49)
ChAdOx1 first-dose	Venous thromboembolism - narrow	866	770.948	1.12 (1.05 to 1.2)
ChAdOx1 first-dose	Stroke (with thrombocytopenia 42 days pre to 14 days post)	7	11.8891	0.59 (0.28 to 1.24)
ChAdOx1 first-dose	Deep vein thrombosis narrow (with thrombocytopenia 42 days pre to 14 days post)	16	11.4584	1.4 (0.86 to 2.28)
ChAdOx1 first-dose	Pulmonary embolism (with thrombocytopenia 42 days pre to 14 days post)	11	8.11773	1.36 (0.75 to 2.45)
ChAdOx1 first-dose	Venous thromboembolism narrow (with thrombocytopenia 42 days pre to 14 days post)	24	18.5914	1.29 (0.87 to 1.93)
ChAdOx1 second-dose	Deep vein thrombosis - narrow	121	141.114	0.86 (0.72 to 1.02)
ChAdOx1 second-dose	Immune thrombocytopenia	8	7.72302	1.04 (0.52 to 2.07)
ChAdOx1 second-dose	Ischemic stroke	47	63.3226	0.74 (0.56 to 0.99)
ChAdOx1 second-dose	Myocardial infarction or ischemic stroke	209	292.931	0.71 (0.62 to 0.82)
ChAdOx1 second-dose	Myocardial infarction	166	238.077	0.7 (0.6 to 0.81)
ChAdOx1 second-dose	Pulmonary embolism	99	124.807	0.79 (0.65 to 0.97)
ChAdOx1 second-dose	Splanchnic Vein Thrombosis	5	3.74233	1.34 (0.56 to 3.21)
ChAdOx1 second-dose	Thrombocytopenia	886	603.007	1.47 (1.38 to 1.57)
ChAdOx1 second-dose	Venous thromboembolism - narrow	211	252.002	0.84 (0.73 to 0.96)
ChAdOx1 second-dose	Stroke (with thrombocytopenia 42 days pre to 14 days post)	7	5.48841	1.28 (0.61 to 2.68)
ChAdOx1 second-dose	Venous thromboembolism narrow (with thrombocytopenia 42 days pre to 14 days post)	5	6.68505	0.75 (0.31 to 1.8)
BNT162b2 first-dose	Deep vein thrombosis - narrow	303	303.923	1 (0.89 to 1.12)
BNT162b2 first-dose	Immune thrombocytopenia	21	16.434	1.28 (0.83 to 1.96)
BNT162b2 first-dose	Ischemic stroke	146	132.895	1.1 (0.93 to 1.29)
BNT162b2 first-dose	Myocardial infarction or ischemic stroke	568	616.015	0.92 (0.85 to 1)
BNT162b2 first-dose	Myocardial infarction	442	500.57	0.88 (0.8 to 0.97)
BNT162b2 first-dose	Pulmonary embolism	324	258.308	1.25 (1.12 to 1.4)
BNT162b2 first-dose	Thrombocytopenia	1653	1298.77	1.27 (1.21 to 1.34)
BNT162b2 first-dose	Venous thromboembolism - narrow	595	533.207	1.12 (1.03 to 1.21)
BNT162b2 first-dose	Stroke (with thrombocytopenia 42 days pre to 14 days post)	10	11.599	0.86 (0.46 to 1.6)
BNT162b2 first-dose	Deep vein thrombosis narrow (with thrombocytopenia 42 days pre to 14 days post)	7	8.28284	0.85 (0.4 to 1.77)
BNT162b2 first-dose	Pulmonary embolism (with thrombocytopenia 42 days pre to 14 days post)	7	5.94975	1.18 (0.56 to 2.47)
BNT162b2 first-dose	Venous thromboembolism narrow (with thrombocytopenia 42 days pre to 14 days post)	12	13.5173	0.89 (0.5 to 1.56)
BNT162b2 second-dose	Deep vein thrombosis - narrow	182	213.629	0.85 (0.74 to 0.99)
BNT162b2 second-dose	Immune thrombocytopenia	9	11.3708	0.79 (0.41 to 1.52)
BNT162b2 second-dose	Ischemic stroke	68	99.9215	0.68 (0.54 to 0.86)
BNT162b2 second-dose	Myocardial infarction or ischemic stroke	344	443.576	0.78 (0.7 to 0.86)
BNT162b2 second-dose	Myocardial infarction	283	355.809	0.8 (0.71 to 0.89)
BNT162b2 second-dose	Pulmonary embolism	153	182.743	0.84 (0.71 to 0.98)
BNT162b2 second-dose	Thrombocytopenia	1229	926.788	1.33 (1.25 to 1.4)
BNT162b2 second-dose	Venous thromboembolism - narrow	324	376.884	0.86 (0.77 to 0.96)
BNT162b2 second-dose	Deep vein thrombosis narrow (with thrombocytopenia 42 days pre to 14 days post)	11	5.93166	1.85 (1.03 to 3.35)
BNT162b2 second-dose	Pulmonary embolism (with thrombocytopenia 42 days pre to 14 days post)	5	4.26731	1.17 (0.49 to 2.82)
BNT162b2 second-dose	Venous thromboembolism narrow (with thrombocytopenia 42 days pre to 14 days post)	15	9.68697	1.55 (0.93 to 2.57)
COVID-19 case	Cerebral venous sinus thrombosis	5	1.33778	3.74 (1.56 to 8.98)
COVID-19 case	Deep vein thrombosis - narrow	265	91.1593	2.91 (2.58 to 3.28)
COVID-19 case	Immune thrombocytopenia	10	5.86645	1.7 (0.92 to 3.17)
COVID-19 case	Ischemic stroke	28	23.1534	1.21 (0.83 to 1.75)
COVID-19 case	Myocardial infarction or ischemic stroke	186	133.507	1.39 (1.21 to 1.61)
COVID-19 case	Myocardial infarction	167	114.356	1.46 (1.25 to 1.7)
COVID-19 case	Pulmonary embolism	876	68.6131	12.77 (11.95 to 13.64)
COVID-19 case	Splanchnic Vein Thrombosis	8	2.84911	2.81 (1.4 to 5.61)
COVID-19 case	Thrombocytopenia	536	384.823	1.39 (1.28 to 1.52)
COVID-19 case	Venous thromboembolism - narrow	1090	149.837	7.27 (6.86 to 7.72)
COVID-19 case	Pulmonary embolism (with thrombocytopenia 42 days pre to 14 days post)	12	1.29996	9.23 (5.24 to 16.25)
COVID-19 case	Venous thromboembolism narrow (with thrombocytopenia 42 days pre to 14 days post)	14	3.03786	4.61 (2.73 to 7.78)

## Sheet: Figure 3
outcome.name	pop	age_gr3	ir_100000	ir_100000_lower	ir_100000_upper
Stroke	Vaccinated with AstraZeneca first dose	30-39	32.622	13.1157	67.2137
Stroke	Vaccinated with AstraZeneca first dose	40-49	67.4253	44.8036	97.4483
Stroke	Vaccinated with AstraZeneca first dose	50-59	104.477	83.6821	128.872
Stroke	Vaccinated with AstraZeneca first dose	60-69	256.627	218.288	299.761
Stroke	Vaccinated with AstraZeneca first dose	70-79	473.308	410.134	543.459
Stroke	Vaccinated with AstraZeneca first dose	>=80	1131.95	959.156	1326.89
Deep vein thrombosis - narrow	Vaccinated with AstraZeneca first dose	20-29	38.2779	12.4287	89.3278
Deep vein thrombosis - narrow	Vaccinated with AstraZeneca first dose	30-39	135.317	90.6239	194.338
Deep vein thrombosis - narrow	Vaccinated with AstraZeneca first dose	40-49	137.354	104.03	177.958
Deep vein thrombosis - narrow	Vaccinated with AstraZeneca first dose	50-59	126.096	103.134	152.647
Deep vein thrombosis - narrow	Vaccinated with AstraZeneca first dose	60-69	146.767	118.168	180.197
Deep vein thrombosis - narrow	Vaccinated with AstraZeneca first dose	70-79	246.676	201.756	298.616
Deep vein thrombosis - narrow	Vaccinated with AstraZeneca first dose	>=80	473.719	364.821	604.928
Ischemic stroke	Vaccinated with AstraZeneca first dose	40-49	16.8457	6.77284	34.7085
Ischemic stroke	Vaccinated with AstraZeneca first dose	50-59	22.7942	13.7236	35.596
Ischemic stroke	Vaccinated with AstraZeneca first dose	60-69	51.5416	35.2544	72.7613
Ischemic stroke	Vaccinated with AstraZeneca first dose	70-79	103.192	74.9795	138.531
Ischemic stroke	Vaccinated with AstraZeneca first dose	>=80	177.187	113.527	263.641
Myocardial infarction or ischemic stroke	Vaccinated with AstraZeneca first dose	30-39	55.9202	28.8948	97.6814
Myocardial infarction or ischemic stroke	Vaccinated with AstraZeneca first dose	40-49	81.9172	56.7301	114.471
Myocardial infarction or ischemic stroke	Vaccinated with AstraZeneca first dose	50-59	171.886	144.869	202.479
Myocardial infarction or ischemic stroke	Vaccinated with AstraZeneca first dose	60-69	311.95	269.49	359.201
Myocardial infarction or ischemic stroke	Vaccinated with AstraZeneca first dose	70-79	516.387	450.256	589.498
Myocardial infarction or ischemic stroke	Vaccinated with AstraZeneca first dose	>=80	825.71	679.264	994.368
Myocardial infarction	Vaccinated with AstraZeneca first dose	30-39	51.2512	25.5844	91.7026
Myocardial infarction	Vaccinated with AstraZeneca first dose	40-49	65.0302	42.8553	94.6155
Myocardial infarction	Vaccinated with AstraZeneca first dose	50-59	153.784	128.298	182.85
Myocardial infarction	Vaccinated with AstraZeneca first dose	60-69	274.54	234.821	319.054
Myocardial infarction	Vaccinated with AstraZeneca first dose	70-79	426.078	366.264	492.874
Myocardial infarction	Vaccinated with AstraZeneca first dose	>=80	660.038	530.064	812.233
Pulmonary embolism	Vaccinated with AstraZeneca first dose	20-29	91.8671	47.4691	160.473
Pulmonary embolism	Vaccinated with AstraZeneca first dose	30-39	51.3127	25.6151	91.8127
Pulmonary embolism	Vaccinated with AstraZeneca first dose	40-49	69.8631	46.7884	100.335
Pulmonary embolism	Vaccinated with AstraZeneca first dose	50-59	100.877	80.4636	124.893
Pulmonary embolism	Vaccinated with AstraZeneca first dose	60-69	187.115	154.617	224.427
Pulmonary embolism	Vaccinated with AstraZeneca first dose	70-79	317.279	266.018	375.538
Pulmonary embolism	Vaccinated with AstraZeneca first dose	>=80	584.937	463.1	729.006
Thrombocytopenia	Vaccinated with AstraZeneca first dose	20-29	468.362	358.26	601.63
Thrombocytopenia	Vaccinated with AstraZeneca first dose	30-39	500.567	410.227	604.884
Thrombocytopenia	Vaccinated with AstraZeneca first dose	40-49	587.508	515.956	666.209
Thrombocytopenia	Vaccinated with AstraZeneca first dose	50-59	600.643	549.041	655.789
Thrombocytopenia	Vaccinated with AstraZeneca first dose	60-69	949.801	874.32	1030.05
Thrombocytopenia	Vaccinated with AstraZeneca first dose	70-79	1732.75	1608.9	1863.61
Thrombocytopenia	Vaccinated with AstraZeneca first dose	>=80	3035.74	2744.42	3349.55
Venous thromboembolism - narrow	Vaccinated with AstraZeneca first dose	20-29	122.59	70.071	199.079
Venous thromboembolism - narrow	Vaccinated with AstraZeneca first dose	30-39	172.885	121.727	238.299
Venous thromboembolism - narrow	Vaccinated with AstraZeneca first dose	40-49	205.059	163.793	253.558
Venous thromboembolism - narrow	Vaccinated with AstraZeneca first dose	50-59	205.597	175.936	238.827
Venous thromboembolism - narrow	Vaccinated with AstraZeneca first dose	60-69	310.236	267.903	357.358
Venous thromboembolism - narrow	Vaccinated with AstraZeneca first dose	70-79	537.308	469.823	611.766
Venous thromboembolism - narrow	Vaccinated with AstraZeneca first dose	>=80	1019.2	855.685	1204.86
Stroke	Vaccinated with AstraZeneca second dose	50-59	228.395	124.866	383.209
Stroke	Vaccinated with AstraZeneca second dose	60-69	189.24	113.935	295.522
Stroke	Vaccinated with AstraZeneca second dose	70-79	443.593	363.177	536.512
Stroke	Vaccinated with AstraZeneca second dose	>=80	759.583	596.436	953.586
Deep vein thrombosis - narrow	Vaccinated with AstraZeneca second dose	40-49	167.962	61.6391	365.583
Deep vein thrombosis - narrow	Vaccinated with AstraZeneca second dose	50-59	212.018	112.891	362.557
Deep vein thrombosis - narrow	Vaccinated with AstraZeneca second dose	60-69	109.455	54.6397	195.846
Deep vein thrombosis - narrow	Vaccinated with AstraZeneca second dose	70-79	179.569	129.955	241.879
Deep vein thrombosis - narrow	Vaccinated with AstraZeneca second dose	>=80	459.516	335.174	614.868
Ischemic stroke	Vaccinated with AstraZeneca second dose	70-79	91.7058	57.4715	138.844
Ischemic stroke	Vaccinated with AstraZeneca second dose	>=80	203.66	124.401	314.537
Myocardial infarction or ischemic stroke	Vaccinated with AstraZeneca second dose	50-59	261.44	149.435	424.561
Myocardial infarction or ischemic stroke	Vaccinated with AstraZeneca second dose	60-69	269.437	177.561	392.017
Myocardial infarction or ischemic stroke	Vaccinated with AstraZeneca second dose	70-79	414.829	337.152	505.039
Myocardial infarction or ischemic stroke	Vaccinated with AstraZeneca second dose	>=80	656.144	505.311	837.881
Myocardial infarction	Vaccinated with AstraZeneca second dose	50-59	228.555	124.953	383.477
Myocardial infarction	Vaccinated with AstraZeneca second dose	60-69	239.219	153.272	355.939
Myocardial infarction	Vaccinated with AstraZeneca second dose	70-79	334.733	265.423	416.605
Myocardial infarction	Vaccinated with AstraZeneca second dose	>=80	460.199	335.672	615.782
Pulmonary embolism	Vaccinated with AstraZeneca second dose	50-59	81.5689	26.4852	190.355
Pulmonary embolism	Vaccinated with AstraZeneca second dose	60-69	109.491	54.6577	195.91
Pulmonary embolism	Vaccinated with AstraZeneca second dose	70-79	217.159	162.184	284.775
Pulmonary embolism	Vaccinated with AstraZeneca second dose	>=80	296.083	198.291	425.224
Thrombocytopenia	Vaccinated with AstraZeneca second dose	20-29	408.424	164.208	841.509
Thrombocytopenia	Vaccinated with AstraZeneca second dose	30-39	582.444	325.99	960.653
Thrombocytopenia	Vaccinated with AstraZeneca second dose	40-49	733.181	478.938	1074.28
Thrombocytopenia	Vaccinated with AstraZeneca second dose	50-59	774.46	569.044	1029.87
Thrombocytopenia	Vaccinated with AstraZeneca second dose	60-69	1221.5	1013.57	1459.54
Thrombocytopenia	Vaccinated with AstraZeneca second dose	70-79	1740.47	1575.86	1917.6
Thrombocytopenia	Vaccinated with AstraZeneca second dose	>=80	2753.09	2429.19	3108.16
Venous thromboembolism - narrow	Vaccinated with AstraZeneca second dose	40-49	224.261	96.8199	441.883
Venous thromboembolism - narrow	Vaccinated with AstraZeneca second dose	50-59	245.218	137.247	404.45
Venous thromboembolism - narrow	Vaccinated with AstraZeneca second dose	60-69	219.487	137.551	332.305
Venous thromboembolism - narrow	Vaccinated with AstraZeneca second dose	70-79	372.666	299.281	458.598
Venous thromboembolism - narrow	Vaccinated with AstraZeneca second dose	>=80	759.02	595.994	952.88
Stroke	Vaccinated with Pfizer-Biontech first dose	40-49	87.1698	46.4142	149.063
Stroke	Vaccinated with Pfizer-Biontech first dose	50-59	235.728	176.576	308.338
Stroke	Vaccinated with Pfizer-Biontech first dose	60-69	315.924	250.12	393.735
Stroke	Vaccinated with Pfizer-Biontech first dose	70-79	481.858	404.82	569.29
Stroke	Vaccinated with Pfizer-Biontech first dose	>=80	851.736	749.419	964.124
Deep vein thrombosis - narrow	Vaccinated with Pfizer-Biontech first dose	30-39	54.2281	19.9008	118.032
Deep vein thrombosis - narrow	Vaccinated with Pfizer-Biontech first dose	40-49	127.485	76.7542	199.083
Deep vein thrombosis - narrow	Vaccinated with Pfizer-Biontech first dose	50-59	195.698	142.194	262.715
Deep vein thrombosis - narrow	Vaccinated with Pfizer-Biontech first dose	60-69	171.786	124.322	231.394
Deep vein thrombosis - narrow	Vaccinated with Pfizer-Biontech first dose	70-79	278.797	221.069	346.987
Deep vein thrombosis - narrow	Vaccinated with Pfizer-Biontech first dose	>=80	369.775	303.624	446.059
Ischemic stroke	Vaccinated with Pfizer-Biontech first dose	50-59	48.8347	24.3781	87.3787
Ischemic stroke	Vaccinated with Pfizer-Biontech first dose	60-69	75.7755	45.6218	118.333
Ischemic stroke	Vaccinated with Pfizer-Biontech first dose	70-79	135.682	96.4831	185.482
Ischemic stroke	Vaccinated with Pfizer-Biontech first dose	>=80	247.161	193.735	310.768
Myocardial infarction or ischemic stroke	Vaccinated with Pfizer-Biontech first dose	40-49	80.5259	41.6089	140.663
Myocardial infarction or ischemic stroke	Vaccinated with Pfizer-Biontech first dose	50-59	254.212	192.538	329.362
Myocardial infarction or ischemic stroke	Vaccinated with Pfizer-Biontech first dose	60-69	489.238	406.283	584.151
Myocardial infarction or ischemic stroke	Vaccinated with Pfizer-Biontech first dose	70-79	535.118	453.686	626.946
Myocardial infarction or ischemic stroke	Vaccinated with Pfizer-Biontech first dose	>=80	753.441	657.373	859.598
Myocardial infarction	Vaccinated with Pfizer-Biontech first dose	40-49	67.0807	32.1678	123.364
Myocardial infarction	Vaccinated with Pfizer-Biontech first dose	50-59	227.226	169.185	298.76
Myocardial infarction	Vaccinated with Pfizer-Biontech first dose	60-69	432.582	354.856	522.274
Myocardial infarction	Vaccinated with Pfizer-Biontech first dose	70-79	405.086	334.731	485.863
Myocardial infarction	Vaccinated with Pfizer-Biontech first dose	>=80	520.362	441.176	609.659
Pulmonary embolism	Vaccinated with Pfizer-Biontech first dose	20-29	67.099	21.7869	156.587
Pulmonary embolism	Vaccinated with Pfizer-Biontech first dose	30-39	81.3599	37.2029	154.446
Pulmonary embolism	Vaccinated with Pfizer-Biontech first dose	40-49	134.187	81.9651	207.241
Pulmonary embolism	Vaccinated with Pfizer-Biontech first dose	50-59	137.88	93.6827	195.71
Pulmonary embolism	Vaccinated with Pfizer-Biontech first dose	60-69	251.738	193.442	322.082
Pulmonary embolism	Vaccinated with Pfizer-Biontech first dose	70-79	327.65	264.775	400.961
Pulmonary embolism	Vaccinated with Pfizer-Biontech first dose	>=80	345.988	282.112	420.006
Thrombocytopenia	Vaccinated with Pfizer-Biontech first dose	20-29	228.841	133.308	366.396
Thrombocytopenia	Vaccinated with Pfizer-Biontech first dose	30-39	290.123	198.444	409.568
Thrombocytopenia	Vaccinated with Pfizer-Biontech first dose	40-49	579.522	463.543	715.705
Thrombocytopenia	Vaccinated with Pfizer-Biontech first dose	50-59	761.007	650.908	884.395
Thrombocytopenia	Vaccinated with Pfizer-Biontech first dose	60-69	892.234	778.47	1017.95
Thrombocytopenia	Vaccinated with Pfizer-Biontech first dose	70-79	1522.35	1381.68	1673.45
Thrombocytopenia	Vaccinated with Pfizer-Biontech first dose	>=80	2447.49	2269.27	2635.99
Venous thromboembolism - narrow	Vaccinated with Pfizer-Biontech first dose	20-29	93.9794	37.7846	193.634
Venous thromboembolism - narrow	Vaccinated with Pfizer-Biontech first dose	30-39	135.73	75.9673	223.867
Venous thromboembolism - narrow	Vaccinated with Pfizer-Biontech first dose	40-49	241.906	169.428	334.899
Venous thromboembolism - narrow	Vaccinated with Pfizer-Biontech first dose	50-59	312.028	243.241	394.229
Venous thromboembolism - narrow	Vaccinated with Pfizer-Biontech first dose	60-69	392.444	318.605	478.263
Venous thromboembolism - narrow	Vaccinated with Pfizer-Biontech first dose	70-79	587.099	501.676	682.897
Venous thromboembolism - narrow	Vaccinated with Pfizer-Biontech first dose	>=80	684.229	592.902	785.642
Stroke	Vaccinated with Pfizer-Biontech second dose	50-59	131.359	71.8154	220.399
Stroke	Vaccinated with Pfizer-Biontech second dose	60-69	213.533	132.18	326.408
Stroke	Vaccinated with Pfizer-Biontech second dose	70-79	386.125	306.639	479.918
Stroke	Vaccinated with Pfizer-Biontech second dose	>=80	758.567	655.574	873.149
Deep vein thrombosis - narrow	Vaccinated with Pfizer-Biontech second dose	40-49	87.461	35.1638	180.203
Deep vein thrombosis - narrow	Vaccinated with Pfizer-Biontech second dose	50-59	150.177	85.8391	243.878
Deep vein thrombosis - narrow	Vaccinated with Pfizer-Biontech second dose	60-69	81.3214	35.1088	160.236
Deep vein thrombosis - narrow	Vaccinated with Pfizer-Biontech second dose	70-79	256.963	193.039	335.281
Deep vein thrombosis - narrow	Vaccinated with Pfizer-Biontech second dose	>=80	366.094	295.841	448.007
Ischemic stroke	Vaccinated with Pfizer-Biontech second dose	60-69	81.1883	35.0514	159.973
Ischemic stroke	Vaccinated with Pfizer-Biontech second dose	70-79	61.7507	32.8797	105.596
Ischemic stroke	Vaccinated with Pfizer-Biontech second dose	>=80	174.928	127.594	234.068
Myocardial infarction or ischemic stroke	Vaccinated with Pfizer-Biontech second dose	50-59	187.884	114.765	290.172
Myocardial infarction or ischemic stroke	Vaccinated with Pfizer-Biontech second dose	60-69	376.939	265.4	519.561
Myocardial infarction or ischemic stroke	Vaccinated with Pfizer-Biontech second dose	70-79	477.414	388.443	580.663
Myocardial infarction or ischemic stroke	Vaccinated with Pfizer-Biontech second dose	>=80	723.902	623.342	836.066
Myocardial infarction	Vaccinated with Pfizer-Biontech second dose	50-59	169.018	100.171	267.122
Myocardial infarction	Vaccinated with Pfizer-Biontech second dose	60-69	295.16	197.674	423.9
Myocardial infarction	Vaccinated with Pfizer-Biontech second dose	70-79	424.305	340.751	522.143
Myocardial infarction	Vaccinated with Pfizer-Biontech second dose	>=80	566.051	477.669	666.046
Pulmonary embolism	Vaccinated with Pfizer-Biontech second dose	40-49	74.962	27.5097	163.161
Pulmonary embolism	Vaccinated with Pfizer-Biontech second dose	50-59	65.7056	26.417	135.379
Pulmonary embolism	Vaccinated with Pfizer-Biontech second dose	60-69	91.4988	41.8391	173.693
Pulmonary embolism	Vaccinated with Pfizer-Biontech second dose	70-79	161.813	112.06	226.117
Pulmonary embolism	Vaccinated with Pfizer-Biontech second dose	>=80	354.368	285.315	435.085
Thrombocytopenia	Vaccinated with Pfizer-Biontech second dose	20-29	251.526	125.561	450.05
Thrombocytopenia	Vaccinated with Pfizer-Biontech second dose	30-39	259.955	151.433	416.213
Thrombocytopenia	Vaccinated with Pfizer-Biontech second dose	40-49	451.643	316.325	625.264
Thrombocytopenia	Vaccinated with Pfizer-Biontech second dose	50-59	415.223	301.702	557.418
Thrombocytopenia	Vaccinated with Pfizer-Biontech second dose	60-69	996.305	807.936	1215.41
Thrombocytopenia	Vaccinated with Pfizer-Biontech second dose	70-79	1498.95	1336.46	1675.74
Thrombocytopenia	Vaccinated with Pfizer-Biontech second dose	>=80	2879.7	2672.46	3098.74
Venous thromboembolism - narrow	Vaccinated with Pfizer-Biontech second dose	30-39	76.2532	24.7592	177.949
Venous thromboembolism - narrow	Vaccinated with Pfizer-Biontech second dose	40-49	150.085	77.5513	262.169
Venous thromboembolism - narrow	Vaccinated with Pfizer-Biontech second dose	50-59	216.228	137.07	324.448
Venous thromboembolism - narrow	Vaccinated with Pfizer-Biontech second dose	60-69	173.179	100.883	277.276
Venous thromboembolism - narrow	Vaccinated with Pfizer-Biontech second dose	70-79	410.363	328.237	506.795
Venous thromboembolism - narrow	Vaccinated with Pfizer-Biontech second dose	>=80	691.675	593.528	801.418
Stroke	SARS-CoV-2 PCR positive test	40-49	35.6608	14.3375	73.4749
Stroke	SARS-CoV-2 PCR positive test	50-59	158.724	107.09	226.588
Stroke	SARS-CoV-2 PCR positive test	60-69	315.565	212.91	450.488
Stroke	SARS-CoV-2 PCR positive test	70-79	808.269	532.655	1175.99
Stroke	SARS-CoV-2 PCR positive test	>=80	1314.56	823.831	1990.27
Deep vein thrombosis - narrow	SARS-CoV-2 PCR positive test	20-29	23.4138	7.6024	54.64
Deep vein thrombosis - narrow	SARS-CoV-2 PCR positive test	30-39	165.197	115.066	229.749
Deep vein thrombosis - narrow	SARS-CoV-2 PCR positive test	40-49	178.402	124.263	248.114
Deep vein thrombosis - narrow	SARS-CoV-2 PCR positive test	50-59	370.496	288.82	468.1
Deep vein thrombosis - narrow	SARS-CoV-2 PCR positive test	60-69	578.505	435.809	753.003
Deep vein thrombosis - narrow	SARS-CoV-2 PCR positive test	70-79	1224.5	878.722	1661.17
Deep vein thrombosis - narrow	SARS-CoV-2 PCR positive test	>=80	1426.19	913.788	2122.06
Ischemic stroke	SARS-CoV-2 PCR positive test	50-59	36.9861	14.8703	76.2056
Ischemic stroke	SARS-CoV-2 PCR positive test	60-69	94.4472	43.1873	179.29
Ischemic stroke	SARS-CoV-2 PCR positive test	>=80	295.281	95.8769	689.087
Myocardial infarction or ischemic stroke	SARS-CoV-2 PCR positive test	40-49	66.2742	35.2882	113.331
Myocardial infarction or ischemic stroke	SARS-CoV-2 PCR positive test	50-59	317.854	242.556	409.141
Myocardial infarction or ischemic stroke	SARS-CoV-2 PCR positive test	60-69	706.735	547.71	897.529
Myocardial infarction or ischemic stroke	SARS-CoV-2 PCR positive test	70-79	811.784	534.971	1181.1
Myocardial infarction or ischemic stroke	SARS-CoV-2 PCR positive test	>=80	953.2	544.836	1547.94
Myocardial infarction	SARS-CoV-2 PCR positive test	40-49	66.2571	35.2791	113.302
Myocardial infarction	SARS-CoV-2 PCR positive test	50-59	291.209	219.378	379.048
Myocardial infarction	SARS-CoV-2 PCR positive test	60-69	653.287	500.872	837.485
Myocardial infarction	SARS-CoV-2 PCR positive test	70-79	719.57	461.042	1070.66
Myocardial infarction	SARS-CoV-2 PCR positive test	>=80	652.988	325.969	1168.38
Pulmonary embolism	SARS-CoV-2 PCR positive test	20-29	98.3431	60.8759	150.328
Pulmonary embolism	SARS-CoV-2 PCR positive test	30-39	377.794	299.567	470.197
Pulmonary embolism	SARS-CoV-2 PCR positive test	40-49	642.712	535.396	765.231
Pulmonary embolism	SARS-CoV-2 PCR positive test	50-59	1367.68	1205.87	1545.15
Pulmonary embolism	SARS-CoV-2 PCR positive test	60-69	2363.44	2064.05	2694.06
Pulmonary embolism	SARS-CoV-2 PCR positive test	70-79	3813.37	3179.03	4537.18
Pulmonary embolism	SARS-CoV-2 PCR positive test	>=80	2379.49	1699.94	3240.19
Thrombocytopenia	SARS-CoV-2 PCR positive test	20-29	211.137	154.005	282.517
Thrombocytopenia	SARS-CoV-2 PCR positive test	30-39	359.59	283.316	450.081
Thrombocytopenia	SARS-CoV-2 PCR positive test	40-49	398.814	315.246	497.738
Thrombocytopenia	SARS-CoV-2 PCR positive test	50-59	685.819	572.584	814.895
Thrombocytopenia	SARS-CoV-2 PCR positive test	60-69	1124.91	920.984	1360.55
Thrombocytopenia	SARS-CoV-2 PCR positive test	70-79	1892.46	1450.94	2426.04
Thrombocytopenia	SARS-CoV-2 PCR positive test	>=80	2456.46	1754.93	3345
Venous thromboembolism - narrow	SARS-CoV-2 PCR positive test	20-29	121.8	79.5638	178.465
Venous thromboembolism - narrow	SARS-CoV-2 PCR positive test	30-39	500.92	410.112	605.848
Venous thromboembolism - narrow	SARS-CoV-2 PCR positive test	40-49	771.015	652.944	904.267
Venous thromboembolism - narrow	SARS-CoV-2 PCR positive test	50-59	1672.85	1493.2	1868.17
Venous thromboembolism - narrow	SARS-CoV-2 PCR positive test	60-69	2845.91	2515.95	3207.12
Venous thromboembolism - narrow	SARS-CoV-2 PCR positive test	70-79	4855.48	4134.43	5666.11
Venous thromboembolism - narrow	SARS-CoV-2 PCR positive test	>=80	3718.71	2851.11	4767.22
Stroke	General population (index date: 1st December)	20-29	9.80808	8.84038	10.8528
Stroke	General population (index date: 1st December)	30-39	21.6034	20.2603	23.0121
Stroke	General population (index date: 1st December)	40-49	61.7547	59.5119	64.0603
Stroke	General population (index date: 1st December)	50-59	142.178	138.778	145.64
Stroke	General population (index date: 1st December)	60-69	291.114	285.474	296.837
Stroke	General population (index date: 1st December)	70-79	566.918	557.827	576.119
Stroke	General population (index date: 1st December)	>=80	1137.27	1120.13	1154.61
Deep vein thrombosis - narrow	General population (index date: 1st December)	20-29	24.3331	22.7942	25.9487
Deep vein thrombosis - narrow	General population (index date: 1st December)	30-39	50.764	48.6929	52.9005
Deep vein thrombosis - narrow	General population (index date: 1st December)	40-49	87.0632	84.3954	89.7939
Deep vein thrombosis - narrow	General population (index date: 1st December)	50-59	125.317	122.127	128.568
Deep vein thrombosis - narrow	General population (index date: 1st December)	60-69	186.487	181.986	191.072
Deep vein thrombosis - narrow	General population (index date: 1st December)	70-79	281.161	274.792	287.64
Deep vein thrombosis - narrow	General population (index date: 1st December)	>=80	434.174	423.678	444.865
Ischemic stroke	General population (index date: 1st December)	20-29	1.69973	1.31181	2.16644
Ischemic stroke	General population (index date: 1st December)	30-39	3.9691	3.40589	4.59884
Ischemic stroke	General population (index date: 1st December)	40-49	11.3873	10.4366	12.4013
Ischemic stroke	General population (index date: 1st December)	50-59	28.4179	26.9115	29.9867
Ischemic stroke	General population (index date: 1st December)	60-69	61.8066	59.2303	64.4662
Ischemic stroke	General population (index date: 1st December)	70-79	129.308	125.009	133.718
Ischemic stroke	General population (index date: 1st December)	>=80	242.292	234.484	250.294
Myocardial infarction or ischemic stroke	General population (index date: 1st December)	20-29	3.53035	2.95997	4.17859
Myocardial infarction or ischemic stroke	General population (index date: 1st December)	30-39	15.7462	14.6028	16.9554
Myocardial infarction or ischemic stroke	General population (index date: 1st December)	40-49	81.7762	79.1915	84.4238
Myocardial infarction or ischemic stroke	General population (index date: 1st December)	50-59	215.907	211.708	220.169
Myocardial infarction or ischemic stroke	General population (index date: 1st December)	60-69	383.268	376.782	389.838
Myocardial infarction or ischemic stroke	General population (index date: 1st December)	70-79	596.717	587.379	606.166
Myocardial infarction or ischemic stroke	General population (index date: 1st December)	>=80	979.213	963.315	995.308
Myocardial infarction	General population (index date: 1st December)	20-29	1.90892	1.49629	2.40018
Myocardial infarction	General population (index date: 1st December)	30-39	12.0887	11.0895	13.1537
Myocardial infarction	General population (index date: 1st December)	40-49	72.3955	69.9652	74.8887
Myocardial infarction	General population (index date: 1st December)	50-59	193.78	189.805	197.817
Myocardial infarction	General population (index date: 1st December)	60-69	333.704	327.66	339.832
Myocardial infarction	General population (index date: 1st December)	70-79	483.953	475.562	492.455
Myocardial infarction	General population (index date: 1st December)	>=80	758.114	744.174	772.251
Pulmonary embolism	General population (index date: 1st December)	20-29	19.4372	18.0646	20.8866
Pulmonary embolism	General population (index date: 1st December)	30-39	31.4596	29.8342	33.1506
Pulmonary embolism	General population (index date: 1st December)	40-49	53.5153	51.4292	55.6644
Pulmonary embolism	General population (index date: 1st December)	50-59	88.3525	85.6792	91.088
Pulmonary embolism	General population (index date: 1st December)	60-69	164.587	160.361	168.895
Pulmonary embolism	General population (index date: 1st December)	70-79	267.426	261.219	273.744
Pulmonary embolism	General population (index date: 1st December)	>=80	365.076	355.466	374.881
Thrombocytopenia	General population (index date: 1st December)	20-29	190.01	185.652	194.444
Thrombocytopenia	General population (index date: 1st December)	30-39	250.345	245.702	255.053
Thrombocytopenia	General population (index date: 1st December)	40-49	319.378	314.227	324.591
Thrombocytopenia	General population (index date: 1st December)	50-59	454.995	448.862	461.191
Thrombocytopenia	General population (index date: 1st December)	60-69	744.501	735.383	753.705
Thrombocytopenia	General population (index date: 1st December)	70-79	1228.39	1214.79	1242.11
Thrombocytopenia	General population (index date: 1st December)	>=80	2024.75	2001.34	2048.36
Venous thromboembolism - narrow	General population (index date: 1st December)	20-29	41.7239	39.7005	43.8237
Venous thromboembolism - narrow	General population (index date: 1st December)	30-39	77.2192	74.6589	79.8448
Venous thromboembolism - narrow	General population (index date: 1st December)	40-49	131.39	128.106	134.737
Venous thromboembolism - narrow	General population (index date: 1st December)	50-59	199.677	195.642	203.774
Venous thromboembolism - narrow	General population (index date: 1st December)	60-69	329.78	323.776	335.868
Venous thromboembolism - narrow	General population (index date: 1st December)	70-79	520.826	512.123	529.64
Venous thromboembolism - narrow	General population (index date: 1st December)	>=80	768.75	754.715	782.981

## Sheet: Figure 4
Cohort	outcome.name	age_gr3	IRR (95% CI)
ChAdOx1 first-dose	Deep vein thrombosis - narrow	30-39	2.41 (1.64 to 3.4)
ChAdOx1 first-dose	Deep vein thrombosis - narrow	40-49	1.65 (1.27 to 2.09)
ChAdOx1 first-dose	Deep vein thrombosis - narrow	50-59	1.03 (0.85 to 1.23)
ChAdOx1 first-dose	Deep vein thrombosis - narrow	60-69	0.8 (0.65 to 0.97)
ChAdOx1 first-dose	Deep vein thrombosis - narrow	70-79	0.9 (0.74 to 1.07)
ChAdOx1 first-dose	Deep vein thrombosis - narrow	>=80	1.33 (1.07 to 1.63)
ChAdOx1 first-dose	Deep vein thrombosis - narrow	30-39	2.68 (1.81 to 3.79)
ChAdOx1 first-dose	Deep vein thrombosis - narrow	40-49	1.58 (1.21 to 2.03)
ChAdOx1 first-dose	Deep vein thrombosis - narrow	50-59	1.01 (0.82 to 1.22)
ChAdOx1 first-dose	Deep vein thrombosis - narrow	60-69	0.79 (0.64 to 0.97)
ChAdOx1 first-dose	Deep vein thrombosis - narrow	70-79	0.88 (0.72 to 1.06)
ChAdOx1 first-dose	Deep vein thrombosis - narrow	>=80	1.09 (0.85 to 1.38)
ChAdOx1 first-dose	Ischemic stroke	40-49	1.6 (0.73 to 2.99)
ChAdOx1 first-dose	Ischemic stroke	50-59	0.84 (0.53 to 1.26)
ChAdOx1 first-dose	Ischemic stroke	60-69	0.86 (0.6 to 1.18)
ChAdOx1 first-dose	Ischemic stroke	70-79	0.85 (0.63 to 1.11)
ChAdOx1 first-dose	Ischemic stroke	>=80	0.82 (0.56 to 1.15)
ChAdOx1 first-dose	Ischemic stroke	40-49	1.51 (0.64 to 2.95)
ChAdOx1 first-dose	Ischemic stroke	50-59	0.81 (0.5 to 1.23)
ChAdOx1 first-dose	Ischemic stroke	60-69	0.84 (0.58 to 1.17)
ChAdOx1 first-dose	Ischemic stroke	70-79	0.8 (0.59 to 1.06)
ChAdOx1 first-dose	Ischemic stroke	>=80	0.73 (0.48 to 1.07)
ChAdOx1 first-dose	Myocardial infarction or ischemic stroke	30-39	3.52 (1.93 to 5.84)
ChAdOx1 first-dose	Myocardial infarction or ischemic stroke	40-49	1.01 (0.72 to 1.38)
ChAdOx1 first-dose	Myocardial infarction or ischemic stroke	50-59	0.83 (0.7 to 0.96)
ChAdOx1 first-dose	Myocardial infarction or ischemic stroke	60-69	0.85 (0.74 to 0.97)
ChAdOx1 first-dose	Myocardial infarction or ischemic stroke	70-79	0.89 (0.78 to 1.01)
ChAdOx1 first-dose	Myocardial infarction or ischemic stroke	>=80	0.85 (0.71 to 1.02)
ChAdOx1 first-dose	Myocardial infarction or ischemic stroke	30-39	3.6 (1.92 to 6.07)
ChAdOx1 first-dose	Myocardial infarction or ischemic stroke	40-49	1.01 (0.71 to 1.38)
ChAdOx1 first-dose	Myocardial infarction or ischemic stroke	50-59	0.8 (0.67 to 0.94)
ChAdOx1 first-dose	Myocardial infarction or ischemic stroke	60-69	0.81 (0.71 to 0.94)
ChAdOx1 first-dose	Myocardial infarction or ischemic stroke	70-79	0.87 (0.76 to 0.99)
ChAdOx1 first-dose	Myocardial infarction or ischemic stroke	>=80	0.84 (0.69 to 1.01)
ChAdOx1 first-dose	Myocardial infarction	30-39	4.28 (2.27 to 7.23)
ChAdOx1 first-dose	Myocardial infarction	40-49	0.9 (0.61 to 1.27)
ChAdOx1 first-dose	Myocardial infarction	50-59	0.82 (0.69 to 0.97)
ChAdOx1 first-dose	Myocardial infarction	60-69	0.85 (0.74 to 0.98)
ChAdOx1 first-dose	Myocardial infarction	70-79	0.89 (0.77 to 1.03)
ChAdOx1 first-dose	Myocardial infarction	>=80	0.87 (0.7 to 1.05)
ChAdOx1 first-dose	Myocardial infarction	30-39	4.3 (2.22 to 7.42)
ChAdOx1 first-dose	Myocardial infarction	40-49	0.9 (0.6 to 1.29)
ChAdOx1 first-dose	Myocardial infarction	50-59	0.79 (0.66 to 0.94)
ChAdOx1 first-dose	Myocardial infarction	60-69	0.82 (0.71 to 0.96)
ChAdOx1 first-dose	Myocardial infarction	70-79	0.88 (0.76 to 1.02)
ChAdOx1 first-dose	Myocardial infarction	>=80	0.87 (0.71 to 1.07)
ChAdOx1 first-dose	Pulmonary embolism	30-39	1.75 (0.96 to 2.87)
ChAdOx1 first-dose	Pulmonary embolism	40-49	1.52 (1.07 to 2.08)
ChAdOx1 first-dose	Pulmonary embolism	50-59	1.17 (0.94 to 1.43)
ChAdOx1 first-dose	Pulmonary embolism	60-69	1.18 (0.98 to 1.4)
ChAdOx1 first-dose	Pulmonary embolism	70-79	1.2 (1.01 to 1.4)
ChAdOx1 first-dose	Pulmonary embolism	>=80	1.6 (1.28 to 1.96)
ChAdOx1 first-dose	Pulmonary embolism	30-39	1.66 (0.85 to 2.84)
ChAdOx1 first-dose	Pulmonary embolism	40-49	1.31 (0.89 to 1.86)
ChAdOx1 first-dose	Pulmonary embolism	50-59	1.14 (0.91 to 1.41)
ChAdOx1 first-dose	Pulmonary embolism	60-69	1.14 (0.94 to 1.36)
ChAdOx1 first-dose	Pulmonary embolism	70-79	1.19 (1 to 1.4)
ChAdOx1 first-dose	Pulmonary embolism	>=80	1.61 (1.27 to 1.99)
ChAdOx1 first-dose	Thrombocytopenia	30-39	2.06 (1.72 to 2.44)
ChAdOx1 first-dose	Thrombocytopenia	40-49	1.86 (1.65 to 2.1)
ChAdOx1 first-dose	Thrombocytopenia	50-59	1.36 (1.25 to 1.48)
ChAdOx1 first-dose	Thrombocytopenia	60-69	1.31 (1.21 to 1.42)
ChAdOx1 first-dose	Thrombocytopenia	70-79	1.46 (1.36 to 1.57)
ChAdOx1 first-dose	Thrombocytopenia	>=80	1.55 (1.41 to 1.7)
ChAdOx1 first-dose	Thrombocytopenia	30-39	2 (1.65 to 2.4)
ChAdOx1 first-dose	Thrombocytopenia	40-49	1.84 (1.62 to 2.09)
ChAdOx1 first-dose	Thrombocytopenia	50-59	1.32 (1.21 to 1.44)
ChAdOx1 first-dose	Thrombocytopenia	60-69	1.28 (1.18 to 1.38)
ChAdOx1 first-dose	Thrombocytopenia	70-79	1.41 (1.31 to 1.52)
ChAdOx1 first-dose	Thrombocytopenia	>=80	1.5 (1.35 to 1.65)
ChAdOx1 first-dose	Venous thromboembolism - narrow	30-39	2.13 (1.53 to 2.87)
ChAdOx1 first-dose	Venous thromboembolism - narrow	40-49	1.67 (1.37 to 2.03)
ChAdOx1 first-dose	Venous thromboembolism - narrow	50-59	1.06 (0.91 to 1.21)
ChAdOx1 first-dose	Venous thromboembolism - narrow	60-69	0.96 (0.84 to 1.1)
ChAdOx1 first-dose	Venous thromboembolism - narrow	70-79	1.04 (0.92 to 1.18)
ChAdOx1 first-dose	Venous thromboembolism - narrow	>=80	1.45 (1.23 to 1.67)
ChAdOx1 first-dose	Venous thromboembolism - narrow	30-39	2.25 (1.6 to 3.06)
ChAdOx1 first-dose	Venous thromboembolism - narrow	40-49	1.56 (1.25 to 1.92)
ChAdOx1 first-dose	Venous thromboembolism - narrow	50-59	1.03 (0.88 to 1.19)
ChAdOx1 first-dose	Venous thromboembolism - narrow	60-69	0.94 (0.81 to 1.08)
ChAdOx1 first-dose	Venous thromboembolism - narrow	70-79	1.03 (0.9 to 1.17)
ChAdOx1 first-dose	Venous thromboembolism - narrow	>=80	1.33 (1.11 to 1.56)
ChAdOx1 second-dose	Deep vein thrombosis - narrow	40-49	1.85 (0.69 to 3.79)
ChAdOx1 second-dose	Deep vein thrombosis - narrow	50-59	1.64 (0.9 to 2.69)
ChAdOx1 second-dose	Deep vein thrombosis - narrow	60-69	0.68 (0.38 to 1.12)
ChAdOx1 second-dose	Deep vein thrombosis - narrow	70-79	0.66 (0.48 to 0.87)
ChAdOx1 second-dose	Deep vein thrombosis - narrow	>=80	1.11 (0.84 to 1.45)
ChAdOx1 second-dose	Deep vein thrombosis - narrow	40-49	2.02 (0.81 to 4.03)
ChAdOx1 second-dose	Deep vein thrombosis - narrow	50-59	1.72 (0.95 to 2.82)
ChAdOx1 second-dose	Deep vein thrombosis - narrow	60-69	0.6 (0.31 to 1.01)
ChAdOx1 second-dose	Deep vein thrombosis - narrow	70-79	0.64 (0.47 to 0.85)
ChAdOx1 second-dose	Deep vein thrombosis - narrow	>=80	1.06 (0.78 to 1.41)
ChAdOx1 second-dose	Ischemic stroke	70-79	0.69 (0.44 to 1.02)
ChAdOx1 second-dose	Ischemic stroke	>=80	0.96 (0.63 to 1.39)
ChAdOx1 second-dose	Ischemic stroke	70-79	0.71 (0.46 to 1.06)
ChAdOx1 second-dose	Ischemic stroke	>=80	0.85 (0.52 to 1.28)
ChAdOx1 second-dose	Myocardial infarction or ischemic stroke	50-59	1.16 (0.7 to 1.83)
ChAdOx1 second-dose	Myocardial infarction or ischemic stroke	60-69	0.73 (0.47 to 1.03)
ChAdOx1 second-dose	Myocardial infarction or ischemic stroke	70-79	0.69 (0.56 to 0.84)
ChAdOx1 second-dose	Myocardial infarction or ischemic stroke	>=80	0.71 (0.56 to 0.88)
ChAdOx1 second-dose	Myocardial infarction or ischemic stroke	50-59	1.2 (0.7 to 1.93)
ChAdOx1 second-dose	Myocardial infarction or ischemic stroke	60-69	0.71 (0.48 to 1)
ChAdOx1 second-dose	Myocardial infarction or ischemic stroke	70-79	0.7 (0.57 to 0.84)
ChAdOx1 second-dose	Myocardial infarction or ischemic stroke	>=80	0.67 (0.52 to 0.85)
ChAdOx1 second-dose	Myocardial infarction	50-59	1.15 (0.6 to 1.84)
ChAdOx1 second-dose	Myocardial infarction	60-69	0.72 (0.46 to 1.03)
ChAdOx1 second-dose	Myocardial infarction	70-79	0.7 (0.55 to 0.86)
ChAdOx1 second-dose	Myocardial infarction	>=80	0.62 (0.47 to 0.82)
ChAdOx1 second-dose	Myocardial infarction	50-59	1.19 (0.64 to 1.94)
ChAdOx1 second-dose	Myocardial infarction	60-69	0.72 (0.46 to 1.04)
ChAdOx1 second-dose	Myocardial infarction	70-79	0.69 (0.55 to 0.86)
ChAdOx1 second-dose	Myocardial infarction	>=80	0.61 (0.44 to 0.8)
ChAdOx1 second-dose	Pulmonary embolism	50-59	1.27 (0.53 to 2.45)
ChAdOx1 second-dose	Pulmonary embolism	60-69	0.65 (0.32 to 1.12)
ChAdOx1 second-dose	Pulmonary embolism	70-79	0.8 (0.61 to 1.04)
ChAdOx1 second-dose	Pulmonary embolism	>=80	0.85 (0.59 to 1.17)
ChAdOx1 second-dose	Pulmonary embolism	50-59	0.96 (0.31 to 2.07)
ChAdOx1 second-dose	Pulmonary embolism	60-69	0.68 (0.34 to 1.15)
ChAdOx1 second-dose	Pulmonary embolism	70-79	0.82 (0.61 to 1.06)
ChAdOx1 second-dose	Pulmonary embolism	>=80	0.82 (0.55 to 1.16)
ChAdOx1 second-dose	Thrombocytopenia	20-29	2.16 (0.95 to 3.81)
ChAdOx1 second-dose	Thrombocytopenia	30-39	2.21 (1.36 to 3.46)
ChAdOx1 second-dose	Thrombocytopenia	40-49	2.16 (1.46 to 3.04)
ChAdOx1 second-dose	Thrombocytopenia	50-59	1.68 (1.23 to 2.23)
ChAdOx1 second-dose	Thrombocytopenia	60-69	1.67 (1.38 to 1.97)
ChAdOx1 second-dose	Thrombocytopenia	70-79	1.47 (1.33 to 1.61)
ChAdOx1 second-dose	Thrombocytopenia	>=80	1.39 (1.23 to 1.56)
ChAdOx1 second-dose	Thrombocytopenia	20-29	2.17 (0.96 to 4.23)
ChAdOx1 second-dose	Thrombocytopenia	30-39	2.34 (1.39 to 3.86)
ChAdOx1 second-dose	Thrombocytopenia	40-49	2.32 (1.54 to 3.33)
ChAdOx1 second-dose	Thrombocytopenia	50-59	1.7 (1.23 to 2.24)
ChAdOx1 second-dose	Thrombocytopenia	60-69	1.65 (1.38 to 1.94)
ChAdOx1 second-dose	Thrombocytopenia	70-79	1.42 (1.28 to 1.56)
ChAdOx1 second-dose	Thrombocytopenia	>=80	1.36 (1.21 to 1.53)
ChAdOx1 second-dose	Venous thromboembolism - narrow	40-49	1.64 (0.7 to 3.1)
ChAdOx1 second-dose	Venous thromboembolism - narrow	50-59	1.33 (0.78 to 2.09)
ChAdOx1 second-dose	Venous thromboembolism - narrow	60-69	0.7 (0.46 to 1.02)
ChAdOx1 second-dose	Venous thromboembolism - narrow	70-79	0.72 (0.58 to 0.88)
ChAdOx1 second-dose	Venous thromboembolism - narrow	>=80	1.04 (0.83 to 1.27)
ChAdOx1 second-dose	Venous thromboembolism - narrow	40-49	1.74 (0.81 to 3.23)
ChAdOx1 second-dose	Venous thromboembolism - narrow	50-59	1.22 (0.7 to 1.99)
ChAdOx1 second-dose	Venous thromboembolism - narrow	60-69	0.68 (0.44 to 1)
ChAdOx1 second-dose	Venous thromboembolism - narrow	70-79	0.72 (0.58 to 0.88)
ChAdOx1 second-dose	Venous thromboembolism - narrow	>=80	0.99 (0.78 to 1.24)
COVID-19 case	Deep vein thrombosis - narrow	20-29	1.18 (0.5 to 2.29)
COVID-19 case	Deep vein thrombosis - narrow	30-39	3.16 (2.25 to 4.29)
COVID-19 case	Deep vein thrombosis - narrow	40-49	2.05 (1.46 to 2.8)
COVID-19 case	Deep vein thrombosis - narrow	50-59	2.86 (2.24 to 3.58)
COVID-19 case	Deep vein thrombosis - narrow	60-69	3.32 (2.55 to 4.25)
COVID-19 case	Deep vein thrombosis - narrow	70-79	4.48 (3.28 to 5.97)
COVID-19 case	Deep vein thrombosis - narrow	>=80	3.52 (2.43 to 4.91)
COVID-19 case	Deep vein thrombosis - narrow	20-29	0.99 (0.36 to 2.14)
COVID-19 case	Deep vein thrombosis - narrow	30-39	3.27 (2.3 to 4.49)
COVID-19 case	Deep vein thrombosis - narrow	40-49	2.06 (1.45 to 2.83)
COVID-19 case	Deep vein thrombosis - narrow	50-59	2.96 (2.33 to 3.72)
COVID-19 case	Deep vein thrombosis - narrow	60-69	3.11 (2.36 to 4.02)
COVID-19 case	Deep vein thrombosis - narrow	70-79	4.38 (3.14 to 5.84)
COVID-19 case	Deep vein thrombosis - narrow	>=80	3.3 (2.17 to 4.79)
COVID-19 case	Ischemic stroke	50-59	1.28 (0.54 to 2.47)
COVID-19 case	Ischemic stroke	60-69	1.48 (0.71 to 2.68)
COVID-19 case	Ischemic stroke	70-79	1.34 (0.53 to 2.68)
COVID-19 case	Ischemic stroke	>=80	1.4 (0.58 to 2.72)
COVID-19 case	Ischemic stroke	50-59	1.33 (0.56 to 2.58)
COVID-19 case	Ischemic stroke	60-69	1.56 (0.75 to 2.8)
COVID-19 case	Ischemic stroke	>=80	1.25 (0.46 to 2.72)
COVID-19 case	Myocardial infarction or ischemic stroke	40-49	0.78 (0.43 to 1.28)
COVID-19 case	Myocardial infarction or ischemic stroke	50-59	1.47 (1.12 to 1.85)
COVID-19 case	Myocardial infarction or ischemic stroke	60-69	1.77 (1.38 to 2.24)
COVID-19 case	Myocardial infarction or ischemic stroke	70-79	1.43 (0.97 to 2.03)
COVID-19 case	Myocardial infarction or ischemic stroke	>=80	0.99 (0.62 to 1.51)
COVID-19 case	Myocardial infarction or ischemic stroke	40-49	0.82 (0.45 to 1.36)
COVID-19 case	Myocardial infarction or ischemic stroke	50-59	1.49 (1.13 to 1.88)
COVID-19 case	Myocardial infarction or ischemic stroke	60-69	1.86 (1.44 to 2.32)
COVID-19 case	Myocardial infarction or ischemic stroke	70-79	1.37 (0.94 to 1.94)
COVID-19 case	Myocardial infarction or ischemic stroke	>=80	0.99 (0.55 to 1.57)
COVID-19 case	Myocardial infarction	40-49	0.87 (0.47 to 1.43)
COVID-19 case	Myocardial infarction	50-59	1.5 (1.13 to 1.91)
COVID-19 case	Myocardial infarction	60-69	1.89 (1.44 to 2.4)
COVID-19 case	Myocardial infarction	70-79	1.45 (0.96 to 2.11)
COVID-19 case	Myocardial infarction	>=80	0.84 (0.47 to 1.37)
COVID-19 case	Myocardial infarction	40-49	0.93 (0.51 to 1.53)
COVID-19 case	Myocardial infarction	50-59	1.51 (1.13 to 1.94)
COVID-19 case	Myocardial infarction	60-69	1.97 (1.51 to 2.49)
COVID-19 case	Myocardial infarction	70-79	1.49 (0.99 to 2.16)
COVID-19 case	Myocardial infarction	>=80	0.86 (0.46 to 1.52)
COVID-19 case	Pulmonary embolism	20-29	5.28 (3.45 to 7.68)
COVID-19 case	Pulmonary embolism	30-39	11.4 (9.07 to 14.12)
COVID-19 case	Pulmonary embolism	40-49	12.14 (10.17 to 14.39)
COVID-19 case	Pulmonary embolism	50-59	15.3 (13.49 to 17.27)
COVID-19 case	Pulmonary embolism	60-69	14.35 (12.55 to 16.32)
COVID-19 case	Pulmonary embolism	70-79	13.91 (11.59 to 16.42)
COVID-19 case	Pulmonary embolism	>=80	6.32 (4.7 to 8.31)
COVID-19 case	Pulmonary embolism	20-29	5.1 (3.19 to 7.66)
COVID-19 case	Pulmonary embolism	30-39	12.03 (9.53 to 14.96)
COVID-19 case	Pulmonary embolism	40-49	12.03 (10 to 14.32)
COVID-19 case	Pulmonary embolism	50-59	15.49 (13.62 to 17.53)
COVID-19 case	Pulmonary embolism	60-69	14.36 (12.53 to 16.37)
COVID-19 case	Pulmonary embolism	70-79	14.29 (11.87 to 16.93)
COVID-19 case	Pulmonary embolism	>=80	6.55 (4.73 to 8.78)
COVID-19 case	Thrombocytopenia	20-29	1.15 (0.86 to 1.49)
COVID-19 case	Thrombocytopenia	30-39	1.46 (1.17 to 1.79)
COVID-19 case	Thrombocytopenia	40-49	1.27 (1 to 1.56)
COVID-19 case	Thrombocytopenia	50-59	1.49 (1.25 to 1.75)
COVID-19 case	Thrombocytopenia	60-69	1.55 (1.3 to 1.87)
COVID-19 case	Thrombocytopenia	70-79	1.68 (1.34 to 2.1)
COVID-19 case	Thrombocytopenia	>=80	1.32 (1.02 to 1.72)
COVID-19 case	Thrombocytopenia	20-29	1.12 (0.82 to 1.47)
COVID-19 case	Thrombocytopenia	30-39	1.44 (1.13 to 1.78)
COVID-19 case	Thrombocytopenia	40-49	1.26 (0.98 to 1.55)
COVID-19 case	Thrombocytopenia	50-59	1.51 (1.26 to 1.79)
COVID-19 case	Thrombocytopenia	60-69	1.51 (1.25 to 1.82)
COVID-19 case	Thrombocytopenia	70-79	1.56 (1.14 to 1.96)
COVID-19 case	Thrombocytopenia	>=80	1.19 (0.9 to 1.65)
COVID-19 case	Venous thromboembolism - narrow	20-29	3.12 (2.16 to 4.34)
COVID-19 case	Venous thromboembolism - narrow	30-39	6.15 (5.08 to 7.39)
COVID-19 case	Venous thromboembolism - narrow	40-49	5.93 (5.04 to 6.9)
COVID-19 case	Venous thromboembolism - narrow	50-59	8.27 (7.39 to 9.22)
COVID-19 case	Venous thromboembolism - narrow	60-69	8.74 (7.73 to 9.81)
COVID-19 case	Venous thromboembolism - narrow	70-79	9.2 (7.86 to 10.67)
COVID-19 case	Venous thromboembolism - narrow	>=80	4.9 (3.88 to 6.1)
COVID-19 case	Venous thromboembolism - narrow	20-29	2.94 (1.94 to 4.23)
COVID-19 case	Venous thromboembolism - narrow	30-39	6.5 (5.32 to 7.84)
COVID-19 case	Venous thromboembolism - narrow	40-49	5.88 (4.97 to 6.87)
COVID-19 case	Venous thromboembolism - narrow	50-59	8.38 (7.47 to 9.37)
COVID-19 case	Venous thromboembolism - narrow	60-69	8.64 (7.64 to 9.72)
COVID-19 case	Venous thromboembolism - narrow	70-79	9.32 (7.96 to 10.86)
COVID-19 case	Venous thromboembolism - narrow	>=80	4.86 (3.72 to 6.18)
BNT162b2 first-dose	Deep vein thrombosis - narrow	30-39	1.25 (0.56 to 2.31)
BNT162b2 first-dose	Deep vein thrombosis - narrow	40-49	1.52 (0.96 to 2.28)
BNT162b2 first-dose	Deep vein thrombosis - narrow	50-59	1.64 (1.21 to 2.14)
BNT162b2 first-dose	Deep vein thrombosis - narrow	60-69	0.95 (0.7 to 1.25)
BNT162b2 first-dose	Deep vein thrombosis - narrow	70-79	0.97 (0.77 to 1.2)
BNT162b2 first-dose	Deep vein thrombosis - narrow	>=80	0.86 (0.71 to 1.02)
BNT162b2 first-dose	Deep vein thrombosis - narrow	30-39	1.1 (0.42 to 2.22)
BNT162b2 first-dose	Deep vein thrombosis - narrow	40-49	1.48 (0.9 to 2.25)
BNT162b2 first-dose	Deep vein thrombosis - narrow	50-59	1.57 (1.15 to 2.08)
BNT162b2 first-dose	Deep vein thrombosis - narrow	60-69	0.92 (0.68 to 1.23)
BNT162b2 first-dose	Deep vein thrombosis - narrow	70-79	0.99 (0.79 to 1.23)
BNT162b2 first-dose	Deep vein thrombosis - narrow	>=80	0.85 (0.7 to 1.02)
BNT162b2 first-dose	Ischemic stroke	50-59	1.94 (1.06 to 3.21)
BNT162b2 first-dose	Ischemic stroke	60-69	1.18 (0.72 to 1.79)
BNT162b2 first-dose	Ischemic stroke	70-79	1.06 (0.77 to 1.43)
BNT162b2 first-dose	Ischemic stroke	>=80	1.02 (0.8 to 1.27)
BNT162b2 first-dose	Ischemic stroke	50-59	1.75 (0.9 to 2.99)
BNT162b2 first-dose	Ischemic stroke	60-69	1.24 (0.76 to 1.88)
BNT162b2 first-dose	Ischemic stroke	70-79	1.05 (0.75 to 1.42)
BNT162b2 first-dose	Ischemic stroke	>=80	1.02 (0.8 to 1.28)
BNT162b2 first-dose	Myocardial infarction or ischemic stroke	40-49	1.01 (0.56 to 1.66)
BNT162b2 first-dose	Myocardial infarction or ischemic stroke	50-59	1.23 (0.96 to 1.57)
BNT162b2 first-dose	Myocardial infarction or ischemic stroke	60-69	1.28 (1.06 to 1.52)
BNT162b2 first-dose	Myocardial infarction or ischemic stroke	70-79	0.91 (0.77 to 1.06)
BNT162b2 first-dose	Myocardial infarction or ischemic stroke	>=80	0.77 (0.67 to 0.87)
BNT162b2 first-dose	Myocardial infarction or ischemic stroke	40-49	0.99 (0.53 to 1.67)
BNT162b2 first-dose	Myocardial infarction or ischemic stroke	50-59	1.18 (0.89 to 1.51)
BNT162b2 first-dose	Myocardial infarction or ischemic stroke	60-69	1.28 (1.06 to 1.52)
BNT162b2 first-dose	Myocardial infarction or ischemic stroke	70-79	0.9 (0.76 to 1.05)
BNT162b2 first-dose	Myocardial infarction or ischemic stroke	>=80	0.77 (0.67 to 0.88)
BNT162b2 first-dose	Myocardial infarction	40-49	0.97 (0.49 to 1.66)
BNT162b2 first-dose	Myocardial infarction	50-59	1.2 (0.91 to 1.56)
BNT162b2 first-dose	Myocardial infarction	60-69	1.31 (1.08 to 1.57)
BNT162b2 first-dose	Myocardial infarction	70-79	0.85 (0.71 to 1.01)
BNT162b2 first-dose	Myocardial infarction	>=80	0.68 (0.58 to 0.8)
BNT162b2 first-dose	Myocardial infarction	40-49	0.94 (0.46 to 1.66)
BNT162b2 first-dose	Myocardial infarction	50-59	1.18 (0.88 to 1.54)
BNT162b2 first-dose	Myocardial infarction	60-69	1.3 (1.06 to 1.56)
BNT162b2 first-dose	Myocardial infarction	70-79	0.84 (0.69 to 1)
BNT162b2 first-dose	Myocardial infarction	>=80	0.69 (0.58 to 0.8)
BNT162b2 first-dose	Pulmonary embolism	30-39	2.3 (1.12 to 4.18)
BNT162b2 first-dose	Pulmonary embolism	40-49	2.49 (1.56 to 3.73)
BNT162b2 first-dose	Pulmonary embolism	50-59	1.62 (1.14 to 2.24)
BNT162b2 first-dose	Pulmonary embolism	60-69	1.61 (1.26 to 2.02)
BNT162b2 first-dose	Pulmonary embolism	70-79	1.28 (1.05 to 1.55)
BNT162b2 first-dose	Pulmonary embolism	>=80	0.98 (0.81 to 1.17)
BNT162b2 first-dose	Pulmonary embolism	30-39	2.63 (1.26 to 4.75)
BNT162b2 first-dose	Pulmonary embolism	40-49	2.53 (1.56 to 3.81)
BNT162b2 first-dose	Pulmonary embolism	50-59	1.57 (1.08 to 2.19)
BNT162b2 first-dose	Pulmonary embolism	60-69	1.54 (1.18 to 1.94)
BNT162b2 first-dose	Pulmonary embolism	70-79	1.22 (1 to 1.49)
BNT162b2 first-dose	Pulmonary embolism	>=80	0.95 (0.78 to 1.15)
BNT162b2 first-dose	Thrombocytopenia	30-39	1.17 (0.85 to 1.59)
BNT162b2 first-dose	Thrombocytopenia	40-49	1.83 (1.47 to 2.21)
BNT162b2 first-dose	Thrombocytopenia	50-59	1.73 (1.48 to 1.99)
BNT162b2 first-dose	Thrombocytopenia	60-69	1.28 (1.12 to 1.44)
BNT162b2 first-dose	Thrombocytopenia	70-79	1.24 (1.13 to 1.36)
BNT162b2 first-dose	Thrombocytopenia	>=80	1.21 (1.13 to 1.31)
BNT162b2 first-dose	Thrombocytopenia	30-39	1.15 (0.8 to 1.61)
BNT162b2 first-dose	Thrombocytopenia	40-49	1.82 (1.45 to 2.23)
BNT162b2 first-dose	Thrombocytopenia	50-59	1.67 (1.43 to 1.93)
BNT162b2 first-dose	Thrombocytopenia	60-69	1.2 (1.05 to 1.36)
BNT162b2 first-dose	Thrombocytopenia	70-79	1.24 (1.13 to 1.36)
BNT162b2 first-dose	Thrombocytopenia	>=80	1.21 (1.12 to 1.3)
BNT162b2 first-dose	Venous thromboembolism - narrow	30-39	1.74 (1.04 to 2.69)
BNT162b2 first-dose	Venous thromboembolism - narrow	40-49	1.88 (1.34 to 2.53)
BNT162b2 first-dose	Venous thromboembolism - narrow	50-59	1.64 (1.29 to 2.04)
BNT162b2 first-dose	Venous thromboembolism - narrow	60-69	1.25 (1.02 to 1.5)
BNT162b2 first-dose	Venous thromboembolism - narrow	70-79	1.15 (0.99 to 1.33)
BNT162b2 first-dose	Venous thromboembolism - narrow	>=80	0.91 (0.79 to 1.04)
BNT162b2 first-dose	Venous thromboembolism - narrow	30-39	1.78 (1.03 to 2.84)
BNT162b2 first-dose	Venous thromboembolism - narrow	40-49	1.85 (1.31 to 2.52)
BNT162b2 first-dose	Venous thromboembolism - narrow	50-59	1.57 (1.22 to 1.96)
BNT162b2 first-dose	Venous thromboembolism - narrow	60-69	1.19 (0.97 to 1.45)
BNT162b2 first-dose	Venous thromboembolism - narrow	70-79	1.13 (0.96 to 1.31)
BNT162b2 first-dose	Venous thromboembolism - narrow	>=80	0.89 (0.77 to 1.02)
BNT162b2 second-dose	Deep vein thrombosis - narrow	40-49	0.98 (0.41 to 1.89)
BNT162b2 second-dose	Deep vein thrombosis - narrow	50-59	1.16 (0.67 to 1.84)
BNT162b2 second-dose	Deep vein thrombosis - narrow	60-69	0.48 (0.22 to 0.87)
BNT162b2 second-dose	Deep vein thrombosis - narrow	70-79	0.95 (0.72 to 1.21)
BNT162b2 second-dose	Deep vein thrombosis - narrow	>=80	0.85 (0.69 to 1.03)
BNT162b2 second-dose	Deep vein thrombosis - narrow	40-49	1.03 (0.43 to 1.97)
BNT162b2 second-dose	Deep vein thrombosis - narrow	50-59	1.2 (0.7 to 1.92)
BNT162b2 second-dose	Deep vein thrombosis - narrow	60-69	0.45 (0.19 to 0.84)
BNT162b2 second-dose	Deep vein thrombosis - narrow	70-79	0.92 (0.69 to 1.19)
BNT162b2 second-dose	Deep vein thrombosis - narrow	>=80	0.84 (0.68 to 1.03)
BNT162b2 second-dose	Ischemic stroke	60-69	1.28 (0.58 to 2.38)
BNT162b2 second-dose	Ischemic stroke	70-79	0.47 (0.26 to 0.77)
BNT162b2 second-dose	Ischemic stroke	>=80	0.72 (0.53 to 0.95)
BNT162b2 second-dose	Ischemic stroke	60-69	1.34 (0.62 to 2.5)
BNT162b2 second-dose	Ischemic stroke	70-79	0.48 (0.26 to 0.8)
BNT162b2 second-dose	Ischemic stroke	>=80	0.72 (0.53 to 0.96)
BNT162b2 second-dose	Myocardial infarction or ischemic stroke	50-59	0.86 (0.55 to 1.3)
BNT162b2 second-dose	Myocardial infarction or ischemic stroke	60-69	0.95 (0.68 to 1.29)
BNT162b2 second-dose	Myocardial infarction or ischemic stroke	70-79	0.83 (0.69 to 1)
BNT162b2 second-dose	Myocardial infarction or ischemic stroke	>=80	0.76 (0.66 to 0.87)
BNT162b2 second-dose	Myocardial infarction or ischemic stroke	50-59	0.88 (0.55 to 1.31)
BNT162b2 second-dose	Myocardial infarction or ischemic stroke	60-69	0.99 (0.7 to 1.35)
BNT162b2 second-dose	Myocardial infarction or ischemic stroke	70-79	0.8 (0.66 to 0.97)
BNT162b2 second-dose	Myocardial infarction or ischemic stroke	>=80	0.74 (0.64 to 0.85)
BNT162b2 second-dose	Myocardial infarction	50-59	0.89 (0.55 to 1.34)
BNT162b2 second-dose	Myocardial infarction	60-69	0.86 (0.58 to 1.2)
BNT162b2 second-dose	Myocardial infarction	70-79	0.92 (0.75 to 1.12)
BNT162b2 second-dose	Myocardial infarction	>=80	0.77 (0.66 to 0.9)
BNT162b2 second-dose	Myocardial infarction	50-59	0.88 (0.52 to 1.36)
BNT162b2 second-dose	Myocardial infarction	60-69	0.89 (0.61 to 1.26)
BNT162b2 second-dose	Myocardial infarction	70-79	0.88 (0.7 to 1.08)
BNT162b2 second-dose	Myocardial infarction	>=80	0.75 (0.63 to 0.88)
BNT162b2 second-dose	Pulmonary embolism	40-49	1.37 (0.55 to 2.78)
BNT162b2 second-dose	Pulmonary embolism	50-59	1.04 (0.52 to 1.8)
BNT162b2 second-dose	Pulmonary embolism	60-69	0.61 (0.29 to 1.06)
BNT162b2 second-dose	Pulmonary embolism	70-79	0.62 (0.44 to 0.85)
BNT162b2 second-dose	Pulmonary embolism	>=80	1.01 (0.83 to 1.23)
BNT162b2 second-dose	Pulmonary embolism	40-49	1.44 (0.55 to 2.91)
BNT162b2 second-dose	Pulmonary embolism	50-59	0.77 (0.32 to 1.46)
BNT162b2 second-dose	Pulmonary embolism	60-69	0.57 (0.26 to 1.03)
BNT162b2 second-dose	Pulmonary embolism	70-79	0.61 (0.43 to 0.84)
BNT162b2 second-dose	Pulmonary embolism	>=80	0.97 (0.79 to 1.19)
BNT162b2 second-dose	Thrombocytopenia	20-29	1.09 (0.58 to 1.84)
BNT162b2 second-dose	Thrombocytopenia	30-39	1.08 (0.67 to 1.64)
BNT162b2 second-dose	Thrombocytopenia	40-49	1.46 (1.04 to 1.96)
BNT162b2 second-dose	Thrombocytopenia	50-59	0.92 (0.7 to 1.22)
BNT162b2 second-dose	Thrombocytopenia	60-69	1.38 (1.13 to 1.67)
BNT162b2 second-dose	Thrombocytopenia	70-79	1.23 (1.09 to 1.37)
BNT162b2 second-dose	Thrombocytopenia	>=80	1.44 (1.34 to 1.55)
BNT162b2 second-dose	Thrombocytopenia	20-29	1.35 (0.66 to 2.29)
BNT162b2 second-dose	Thrombocytopenia	30-39	1.04 (0.62 to 1.63)
BNT162b2 second-dose	Thrombocytopenia	40-49	1.42 (1.03 to 1.95)
BNT162b2 second-dose	Thrombocytopenia	50-59	0.93 (0.65 to 1.21)
BNT162b2 second-dose	Thrombocytopenia	60-69	1.34 (1.07 to 1.62)
BNT162b2 second-dose	Thrombocytopenia	70-79	1.22 (1.09 to 1.36)
BNT162b2 second-dose	Thrombocytopenia	>=80	1.42 (1.32 to 1.53)
BNT162b2 second-dose	Venous thromboembolism - narrow	20-29	2.77 (1.11 to 5.66)
BNT162b2 second-dose	Venous thromboembolism - narrow	30-39	1.24 (0.52 to 2.37)
BNT162b2 second-dose	Venous thromboembolism - narrow	40-49	1.09 (0.58 to 1.82)
BNT162b2 second-dose	Venous thromboembolism - narrow	50-59	1.17 (0.79 to 1.69)
BNT162b2 second-dose	Venous thromboembolism - narrow	60-69	0.58 (0.35 to 0.87)
BNT162b2 second-dose	Venous thromboembolism - narrow	70-79	0.82 (0.66 to 1)
BNT162b2 second-dose	Venous thromboembolism - narrow	>=80	0.92 (0.8 to 1.06)
BNT162b2 second-dose	Venous thromboembolism - narrow	30-39	1 (0.37 to 2.21)
BNT162b2 second-dose	Venous thromboembolism - narrow	40-49	1.13 (0.63 to 1.93)
BNT162b2 second-dose	Venous thromboembolism - narrow	50-59	1.09 (0.71 to 1.6)
BNT162b2 second-dose	Venous thromboembolism - narrow	60-69	0.54 (0.33 to 0.82)
BNT162b2 second-dose	Venous thromboembolism - narrow	70-79	0.79 (0.63 to 0.97)
BNT162b2 second-dose	Venous thromboembolism - narrow	>=80	0.9 (0.77 to 1.04)
